# Supplementary material for: The Respiratory Burst Oxidase Homolog Protein D (GhRbohD) Positively Regulates the Cotton Resistance to Verticillium dahliae
Source: Int J Mol Sci. 2021 Dec 2;22(23):13041. doi: 10.3390/ijms222313041 (PMC8657740; doi:10.3390/ijms222313041)
Supplement: Supplementary file 1 [file ijms-22-13041-s001.zip]

Archive with 1 entries (1 files):
- ijms-1494531-supplementary.pdf
